# Supplementary material for: Generation of Recombinant Primary Human B Lymphocytes Using Non-Viral Vectors
Source: Int J Mol Sci. 2021 Jul 30;22(15):8239. doi: 10.3390/ijms22158239 (PMC8347318; doi:10.3390/ijms22158239)
Supplement: Supplementary file 1 [file ijms-22-08239-s001.zip]

Archive with 1 entries (1 files):
- ijms-1320112-supplementary.pdf
